# Supplementary material for: A Systems View of the Differences between APOE ε4 Carriers and Non-carriers in Alzheimer’s Disease
Source: Front Aging Neurosci. 2016 Jul 12;8:171. doi: 10.3389/fnagi.2016.00171 (PMC4941795; doi:10.3389/fnagi.2016.00171)
Supplement: Supplementary file 2 [file Data_Sheet_2.XLS]

## Sheet: violet module
Supplementary Table S3. Genes in the violet module of AD APOE ε4 carriers with hub genes in red
	Intromodular connectivity	Module membership
ISOC1	2.88491	0.947626
ENO3	2.5745	0.896406
GDF10	2.39645	0.942243
GNB3	2.36339	0.859232
XPO4	2.27097	0.881489
ACLY	1.5365	0.859614
MATN2	1.40405	0.902229
GTF2F2	1.02279	0.901565
LAPTM4B	0.824583	0.83973
DDIT4L	0.809115	0.827151
SERPINF1	0.776552	0.790513
DRD4	0.737803	0.817507
BCL2L13	0.731191	0.859746
SGIP1	0.622697	0.792088
CBX3.1	0.497611	0.717786
HERC5	0.449057	0.79062
TMEM59	0.415813	0.782417
ABCE1	0.389618	0.671738
ESRRG	0.351915	0.736066
ARL4D	0.333399	0.759241
HRASLS	0.327507	0.755371
MSI2	0.301546	0.777993
ERO1L	0.29793	0.789982
TMCO1	0.246853	0.69612
MYO6	0.224937	0.699851
PPP1R21	0.220663	0.655622
DHX32	0.184925	0.715801
HSPBAP1	0.171628	0.75623
DNAJB9	0.160512	0.692726
ZNF608	0.14405	0.721815
DDB1	0.138238	0.693586
KCNA5	0.127488	0.663791
MMGT1	0.111862	0.674415
SCARB2	0.0989309	0.642341
CPD	0.0974596	0.705877
KIAA0556	0.0799572	0.586402
SELK	0.0673441	0.62868
PLCD4	0.0619116	0.623929
TAX1BP1	0.0607611	0.624809
MIS12	0.0597883	0.608725
CELF6	0.0411964	0.562995
ZMYM2	0.0339705	0.602584
UNC13B	0.0334664	0.613081
NUP93	0.0332765	0.580517
NMNAT3	0.029047	0.625134
LMCD1	0.0200615	0.550476

## Sheet: dark magenta module
Supplementary Table S4. Genes in the dark magenta module of AD APOE ε4 carriers with hub genes in red
	Intromodular connectivity	Module membership
ANO3	4.03728	0.923175
ARPP21.1	2.81219	0.950964
HPCA	2.63571	0.925191
RASD2	2.21473	0.889285
PCP4	2.02511	0.89737
ADORA2A	1.76901	0.903202
CCDC88C	1.51954	0.885538
HRH3	1.42903	0.903056
PDE1B	1.31528	0.836654
GAD2	1.29389	0.824634
KCNAB1	1.20709	0.782356
SLC32A1	1.11795	0.826351
ADRA2C	1.10627	0.805402
TESC	0.968946	0.832536
GNG7	0.923254	0.78091
PMEPA1	0.827756	0.784455
PTPN5	0.773147	0.82158
LRPAP1	0.769476	0.856642
C20orf27	0.725589	0.798815
LPL	0.681817	0.737305
MEIS2	0.659755	0.823735
YPEL1	0.658302	0.784227
LMO7	0.593178	0.78577
YJEFN3	0.575756	0.780591
SCN4B	0.540262	0.769864
PASK	0.529827	0.691931
KCTD17	0.504037	0.748084
C1QTNF4	0.411149	0.682729
PPP1R1A	0.400535	0.667983
PPP1R7	0.386933	0.687428
ATP2B1	0.338018	0.767608
BSPRY	0.318737	0.690068
GUCY1A3	0.281441	0.684477
RIC8B	0.273792	0.50734
C15orf41	0.194234	0.510582
IVNS1ABP	0.180915	0.463452
ZMAT2	0.159809	0.561788
PRMT7	0.126475	0.635723
DTNBP1	0.102545	0.67555
MLLT3	0.0915661	0.557865
TSSC1	0.0679847	0.473502
MXRA7	0.047496	0.64636

## Sheet: light cyan module
Supplementary Table S5. Genes in the light cyan module of AD APOE ε4 non-carriers with hub genes in red
	Intromodular connectivity	Module membership
DUSP5	22.4543	0.983169
TNFRSF18	19.9997	0.940195
ZNF331	19.8658	0.96403
DNAJB5	19.0057	0.950787
RIN1	18.7912	0.944092
SYT12	18.0176	0.944473
HILPDA	17.8299	0.961215
TBC1D8	16.3486	0.922839
MIR7.3HG	15.7233	0.939491
ERRFI1	15.3302	0.91834
BDNF	14.6456	0.854752
ST8SIA5	14.0816	0.886688
CHST12	13.6026	0.895081
ATF5	13.5465	0.925644
CSNK1D	12.8213	0.914271
PLIN2	12.721	0.897519
B4GALT5	12.3026	0.884528
TRIM9.1	12.2286	0.89592
JOSD1	12.0658	0.887087
NEDD4L	12.0428	0.851343
EMD	11.6303	0.895923
C4orf33	11.4862	0.896328
FOSL2	11.0683	0.894946
GYS1	10.7322	0.880374
XBP1	10.5993	0.876759
TPM1	10.5404	0.879032
MSRA	10.35	0.844804
STX3	10.2281	0.846393
TMX3	9.92922	0.875413
NR4A2	9.78553	0.865763
DUSP4	9.67803	0.863146
YARS	9.63229	0.868065
HSD17B12	9.57936	0.864413
TMEM163	8.72702	0.784278
ELL2	7.95298	0.824073
KCNK1	7.9217	0.784941
DDIT3	7.63784	0.841609
PDPN	7.40776	0.838295
STK40	7.25474	0.80064
CD83	7.10791	0.827893
C11orf96	7.02756	0.827712
MYOM2	6.90876	0.830735
NFIL3	6.81439	0.782228
GLA	6.81123	0.841949
EGR1	6.7244	0.799832
CSRNP1	6.66517	0.806107
IER2	6.3578	0.819769
RBBP8	6.25379	0.805017
CDC34	6.22244	0.79287
YPEL4	6.21526	0.789582
HIST2H2AA3	5.90878	0.772658
KIAA0141	5.84633	0.805337
CARS	5.70525	0.805866
CES2	5.66996	0.790319
FOSB	5.30477	0.760119
GADD45B	5.26359	0.758996
SUV420H1.1	5.12558	0.792044
DHDDS	4.89902	0.742004
GMPS	4.65347	0.755085
HIST2H2AC	4.57911	0.737909
EXOSC7	4.49496	0.751404
UCN	4.48582	0.747201
NUMBL	4.46141	0.751689
ARPP21.1	4.36728	0.751249
PPME1	4.18607	0.690545
FOS	3.98239	0.700891
MSANTD3	3.92652	0.773752
IDI1	3.67747	0.762252
PTPRN	3.54461	0.700889
SELK	3.52497	0.727468
SURF2	3.49678	0.734621
EGR4	3.4792	0.688498
MARS	3.44711	0.658379
CITED1	3.35362	0.708057
CASP9	3.30302	0.720363
BRD7	3.27319	0.693081
CD44	3.15699	0.70444
LMCD1	3.07828	0.710203
SOD2	2.95902	0.644541
NUP88	2.92882	0.727884
ELP2	2.92788	0.729484
OLR1	2.90185	0.690269
PI4KB	2.88667	0.727136
DIDO1	2.772	0.706686
CDKN1A	2.6643	0.625317
GARS	2.66341	0.680159
FNDC4	2.58549	0.699845
PTP4A1	2.57908	0.66239
LDLR	2.55499	0.697573
SEC61B	2.4718	0.709535
CELF3	2.36592	0.608542
HAP1	2.32744	0.638876
BAG3	2.30633	0.627501
EIF1	2.30069	0.635564
PPP1R15A	2.27549	0.692758
RBFOX2	2.26675	0.60069
SORL1	2.23332	0.719962
NAPA	2.21914	0.599039
PDHA1	2.20369	0.637487
SLC43A2	2.19067	0.659312
UPP1	2.12156	0.650738
RBM12	2.0908	0.679221
ZFP36	2.06479	0.55056
CRY2	1.93236	0.682576
CACNA1C	1.91752	0.644603
SH3GL1	1.86931	0.649919
SREBF2	1.85646	0.579323
VPS18	1.80531	0.638906
UBFD1	1.77313	0.585866
TPST1	1.73634	0.618922
DNAJB11	1.70686	0.643823
FABP5	1.67972	0.641476
HNRNPAB	1.61148	0.624884
WDR45B	1.57263	0.637636
SERPINA3	1.48167	0.561698
PPAPDC3	1.40997	0.583745
HDAC3	1.39967	0.576753
ZNF706	1.38062	0.620686
CXorf40A	1.34314	0.611737
APTX	1.31539	0.636862
APBB3	1.30699	0.487155
FAM160A2	1.22077	0.603567
CWF19L1	1.13317	0.579971
SCML1	1.08486	0.577419
EXOSC6	1.06529	0.628722
RAB33A	1.05206	0.61423
FAM57A	1.04102	0.637071
PDE4B	1.00382	0.567333
SLC25A25	1.0013	0.483337
VMP1	0.874715	0.560898
OAZ1	0.832527	0.593683
TCF25	0.809603	0.523885
NOC4L	0.796508	0.582455
PSEN2	0.791655	0.523142
IFRD1	0.780992	0.537848
AP1B1	0.776616	0.549193
IKBKG	0.768593	0.533058
VWA5B2	0.736237	0.457143
GALNT18	0.708574	0.597884
CTH	0.682934	0.543896
N4BP2L2.1	0.655529	0.569718
CUTA	0.653378	0.559215
ZYX	0.647917	0.56082
CHTOP	0.637476	0.549132
VCL	0.60201	0.556279
VPS18.1	0.590533	0.501733
RAB40C	0.53468	0.35875
OSGEP	0.50147	0.475904
HSPA5	0.500329	0.521806
TMEM8B	0.497399	0.535888
PTCHD2	0.378496	0.482184
XPNPEP1	0.373842	0.508812
TMEM198	0.333419	0.477329
NDUFA6	0.322601	0.496736
UBAP2L	0.281675	0.489662
HEXIM2	0.263666	-0.498622
RGS16	0.24471	0.267574
TFRC	0.16575	0.430399
PQLC1	0.112501	0.258082
