# Supplementary material for: A Systems View of the Differences between APOE ε4 Carriers and Non-carriers in Alzheimer’s Disease
Source: Front Aging Neurosci. 2016 Jul 12;8:171. doi: 10.3389/fnagi.2016.00171 (PMC4941795; doi:10.3389/fnagi.2016.00171)
Supplement: Supplementary file 3 [file Data_Sheet_3.XLS]

## Sheet: Network
Supplementary Table S15. Enriched IPA networks of the genes in the violet module of AD APOE ε4 carriers
ID	Molecules in Network	Score	Focus Molecules	Top Diseases and Functions
1	AAAS, ACOT1, APOA1BP, ARL4D, B3GNT8, CAPN1, DGUOK, DHX32, FAHD2A, FAHD2B, FAM207A, ISOC1, KIAA0556, LAPTM4B, miR-423-5p (and other miRNAs w/seed GAGGGGC), miR-4481 (and other miRNAs w/seed GAGUGGG), MMGT1, MORC2, MRPS5, MSI2, NDUFB7, NT5DC2, NUP93, PET100, RNASEK, SELK, SGIP1, ST8SIA6, TMCO1, TMEM59, TRAPPC5, UBC, WBSCR27, ZFPL1, ZNF608	29	13	Endocrine System Disorders, Hereditary Disorder, Neurological Disease
2	Androgen-AR ,ARHGEF25, CBX3, Dgk, DNAJB9, ENO3, ERO1L, ESRRG, HERC5, Histone h3, HRASLS, HSPB1, HSPBAP1, Insulin, Integrin alpha 3 beta 1, KCNA5, lauric acid, mir-31, mir-204, MIS12, MTORC2, MYO6, myosin-light-chain kinase, neuroprotectin D1, NFkB (complex),oleoylethanolamide, Pdx1, RHOA, SERPINF1, SLC3A1, TAX1BP1, Thioredoxin reductase, Ube2n, UDP-D-glucose, UTS2	28	13	Cell-To-Cell Signaling and Interaction, Cellular Assembly and Organization, Nervous System Development and Function
3	ADCY, APP, ATP, beta-estradiol, Ca2+, CELF6, CPD, D-glucose, D-glyceraldehyde, dihydroxyacetone, DRD4, epi-androsterone, GALR3, GDF10, GNB3, GPR139, GTF2F2, Hsp84-2, INHIBIN B, INS, LMCD1, LOC259246 (includes others), MATN2, miR-4687-5p (miRNAs w/seed AGCCCUC), NMNAT3, noladin ether, NR3C1, PLCD4, PLCG1, PPP1R21, PTTG2, RXFP4, SCARB2, SERPINE1, UNC13B	24	13	Cell Signaling, Molecular Transport, Vitamin and Mineral Metabolism
4	ABCE1, ACLY, Acta2, ASPM, BCL2L13, CCNO, DDB1, DDIT4L, EGFR, Foxo, FOXO1, GPBAR1, HAS2-AS1, Igh-Ia, IL37, Lefty, mir-7, MTOR, MYL3, PNMT, Rag, SLC51B, SLC5A2, SMAD3, Smad3-Smad4, Sox9, taurochenodeoxycholate, TDO2, Tgf beta receptor, TGFB1, Thbs1, TM4SF5, Tpsab1, XPO4, ZMYM2	12	7	Cell-mediated Immune Response, Cellular Development, Cellular Function and Maintenance
Bolded molecules are correspondent to genes in violet module.

## Sheet: Diseases and Functions
Supplementary Table S16. Enriched IPA diseases and functions of the genes in the violet module of AD APOE ε4 carriers
Category	p-Value	Molecules
Hereditary Disorder	3.53E-04-4.96E-02	DRD4, ENO3, ESRRG, ISOC1, KCNA5, LAPTM4B, LMCD1, SCARB2, MYO6, TMCO1, SERPINF1
Neurological Disease	3.53E-04-4.96E-02	DRD4, ENO3, ESRRG, ISOC1, KCNA5, LAPTM4B, LMCD1, SCARB2, MYO6, TMCO1, GNB3, NMNAT3, HRASLS
Psychological Disorders	3.53E-04-4.96E-02	DRD4, ENO3, ESRRG, ISOC1, KCNA5, LAPTM4B, LMCD1, SCARB2
Skeletal and Muscular Disorders	3.53E-04-4.73E-02	DRD4, ENO3, ESRRG, ISOC1, KCNA5, LAPTM4B, LMCD1, SCARB2, TMCO1, SERPINF1
Nervous System Development and Function	1.06E-03-4.73E-02	DRD4, GNB3, UNC13B, SERPINF1, SCARB2, MYO6, KCNA5
Cellular Assembly and Organization	2.42E-03-4.73E-02	LMCD1, CBX3, MIS12, UNC13B, MYO6, ESRRG, SERPINF1
Cell-To-Cell Signaling and Interaction	2.42E-03-4.50E-02	SERPINF1, MYO6, DRD4, UNC13B, KCNA5, SCARB2
Cellular Compromise	2.42E-03-4.50E-02	SERPINF1, SGIP1
Tissue Development	2.42E-03-4.50E-02	SERPINF1, GNB3, MYO6, ESRRG
Tumor Morphology	2.42E-03-4.83E-03	SERPINF1
Auditory Disease	2.42E-03-4.73E-02	MYO6, SCARB2
Gene Expression	2.42E-03-2.16E-02	LMCD1, SERPINF1
Nucleic Acid Metabolism	2.42E-03-3.10E-02	ACLY, NMNAT3
Small Molecule Biochemistry	2.42E-03-4.50E-02	ACLY, HRASLS, ESRRG, DRD4, NMNAT3, GNB3, ERO1L, SERPINF1
Connective Tissue Disorders	2.42E-03-4.73E-02	TMCO1, SERPINF1
Developmental Disorder	2.42E-03-4.73E-02	TMCO1, ENO3, DRD4, SERPINF1
Cell Death and Survival	2.42E-03-4.73E-02	SERPINF1, ABCE1, HSPBAP1, ACLY, BCL2L13, DNAJB9, GTF2F2, HRASLS, KCNA5, MSI2, MYO6, NMNAT3, NUP93, SCARB2, TAX1BP1, UNC13B, ZMYM2
Cellular Development	2.42E-03-4.73E-02	SERPINF1, ZMYM2
Cancer	2.42E-03-4.43E-02	SERPINF1, ARL4D, ESRRG, ISOC1, TMEM59, GDF10, MATN2, SCARB2, ENO3, GNB3
Cardiovascular Disease	2.42E-03-4.96E-02	KCNA5, ESRRG, CPD, DNAJB9, GNB3, NMNAT3, ZMYM2, SERPINF1, MATN2
Behavior	2.42E-03-2.39E-02	DRD4
Metabolic Disease	2.42E-03-4.73E-02	ENO3, DRD4, SERPINF1
Carbohydrate Metabolism	2.42E-03-3.57E-02	HRASLS, ENO3, ESRRG, ACLY
Lipid Metabolism	2.42E-03-3.57E-02	HRASLS, ACLY, ESRRG, GNB3, SERPINF1, DRD4
Organismal Injury and Abnormalities	2.42E-03-4.50E-02	SCARB2, DRD4, GNB3, TAX1BP1, SERPINF1
Renal and Urological Disease	2.42E-03-3.78E-02	SCARB2, GNB3, TAX1BP1
Cellular Function and Maintenance	2.42E-03-4.75E-02	MYO6, SCARB2, UNC13B, SGIP1, ESRRG, LMCD1
Visual System Development and Function	2.55E-03-4.50E-02	GNB3, UNC13B, SERPINF1
Molecular Transport	4.83E-03-4.51E-02	HRASLS, ACLY, UNC13B, MMGT1, DRD4, ARL4D
Connective Tissue Development and Function	4.83E-03-2.39E-02	GNB3, SERPINF1, ESRRG
Cell Cycle	4.83E-03-3.80E-02	ESRRG, ACLY, MIS12, ZMYM2
DNA Replication, Recombination, and Repair	4.83E-03-4.04E-02	MIS12, DDB1
Cellular Growth and Proliferation	4.83E-03-4.73E-02	MSI2, SERPINF1, ZMYM2
Cell Morphology	4.83E-03-4.96E-02	ESRRG, SCARB2, GNB3, SERPINF1, KCNA5, LMCD1
Ophthalmic Disease	4.83E-03-4.83E-03	SERPINF1
Energy Production	4.83E-03-4.83E-03	ESRRG
Skeletal and Muscular System Development and Function	4.83E-03-4.96E-02	ESRRG, SERPINF1, SCARB2
Tissue Morphology	4.83E-03-3.57E-02	ESRRG, SCARB2, GNB3, SERPINF1
Drug Metabolism	9.65E-03-4.50E-02	DRD4
Vitamin and Mineral Metabolism	9.65E-03-9.65E-03	ACLY
Organ Development	9.65E-03-4.50E-02	KCNA5, ESRRG, SERPINF1, GNB3
Auditory and Vestibular System Development and Function	1.20E-02-1.68E-02	SCARB2
Organ Morphology	1.20E-02-3.10E-02	SCARB2, ESRRG, GNB3
Cell Signaling	2.42E-03-4.50E-02	SERPINF1, MYO6, DRD4, UNC13B, KCNA5, NUP93, SCARB2
Organismal Development	1.44E-02-4.50E-02	ESRRG, SERPINF1, GNB3
Renal and Urological System Development and Function	1.44E-02-2.39E-02	ESRRG, SCARB2
Post-Translational Modification	1.44E-02-1.68E-02	HERC5, NUP93
Protein Folding	1.44E-02-1.44E-02	HERC5
Protein Synthesis	1.68E-02-1.68E-02	NUP93
Hematological System Development and Function	1.68E-02-2.16E-02	ZMYM2
Cardiovascular System Development and Function	1.68E-02-4.96E-02	SERPINF1, ESRRG
Cellular Movement	1.68E-02-1.68E-02	SERPINF1
Gastrointestinal Disease	1.98E-02-1.98E-02	GDF10, MATN2, SCARB2
Embryonic Development	2.16E-02-4.50E-02	ESRRG, SERPINF1, GNB3
Free Radical Scavenging	2.44E-02-2.44E-02	ERO1L, ESRRG
Hematological Disease	2.48E-02-2.48E-02	DRD4, SERPINF1
Dermatological Diseases and Conditions	2.48E-02-2.48E-02	DDB1, TMEM59
Immunological Disease	2.48E-02-2.48E-02	DDB1, TMEM59
Inflammatory Disease	2.48E-02-2.48E-02	DDB1, TMEM59
Endocrine System Disorders	2.63E-02-3.34E-02	SERPINF1, DRD4
Nutritional Disease	2.96E-02-4.82E-02	DRD4, GNB3, TAX1BP1
Protein Trafficking	2.96E-02-4.51E-02	MYO6, SCARB2, ARL4D, DRD4
Reproductive System Development and Function	3.10E-02-3.10E-02	PLCD4
Reproductive System Disease	3.34E-02-3.34E-02	DRD4
Digestive System Development and Function	4.73E-02-4.73E-02	SERPINF1

## Sheet: Canonical Pathways
Supplementary Table S17. Enriched IPA canonical pathways of the genes in the violet module of AD APOE ε4 carriers
Ingenuity Canonical Pathways	-log(p-value)	Ratio	Molecules
Acetyl-CoA Biosynthesis III (from Citrate)	2.62	0.125	ACLY
NAD Biosynthesis III	1.92	0.0909	NMNAT3
NAD Salvage Pathway III	1.84	0.0833	NMNAT3
NAD Biosynthesis from 2-amino-3-carboxymuconate Semialdehyde	1.77	0.0556	NMNAT3
P2Y Purigenic Receptor Signaling Pathway	1.45	0.0139	GNB3, PLCD4
Gαi Signaling	1.45	0.0148	GNB3, DRD4
NAD biosynthesis II (from tryptophan)	1.45	0.0286	NMNAT3
Aldosterone Signaling in Epithelial Cells	1.28	0.0118	DNAJB9, PLCD4
Gluconeogenesis I	1.27	0.0213	ENO3
Glycolysis I	1.25	0.0244	ENO3
NAD Salvage Pathway II	1.23	0.0294	NMNAT3
Dopamine-DARPP32 Feedback in cAMP Signaling	1.23	0.0107	DRD4, PLCD4
CREB Signaling in Neurons	1.17	0.00966	GNB3, PLCD4
D-myo-inositol (1, 4, 5)-Trisphosphate Biosynthesis	1.17	0.025	PLCD4
Role of NFAT in Cardiac Hypertrophy	1.14	0.00957	GNB3, PLCD4
Thrombin Signaling	1.11	0.00948	GNB3, PLCD4
G Protein Signaling Mediated by Tubby	1.1	0.0227	GNB3
Docosahexaenoic Acid (DHA) Signaling	1.04	0.02	SERPINF1
Cardiac Hypertrophy Signaling	0.988	0.008	GNB3, PLCD4
Phototransduction Pathway	0.918	0.0149	GNB3
Phospholipases	0.882	0.0147	PLCD4
Glutamate Receptor Signaling	0.875	0.0139	GNB3
Antiproliferative Role of Somatostatin Receptor 2	0.842	0.0139	GNB3
CCR5 Signaling in Macrophages	0.806	0.0103	GNB3
Melatonin Signaling	0.806	0.0123	PLCD4
PEDF Signaling	0.8	0.0127	SERPINF1
Ephrin B Signaling	0.784	0.0122	GNB3
Leptin Signaling in Obesity	0.779	0.0118	PLCD4
Dopamine Receptor Signaling	0.773	0.0104	DRD4
α-Adrenergic Signaling	0.716	0.00917	GNB3
G Beta Gamma Signaling	0.711	0.00826	GNB3
UVA-Induced MAPK Signaling	0.703	0.0102	PLCD4
IL-1 Signaling	0.694	0.00917	GNB3
SAPK/JNK Signaling	0.686	0.00952	GNB3
Antioxidant Action of Vitamin C	0.678	0.00901	PLCD4
Neuropathic Pain Signaling In Dorsal Horn Neurons	0.666	0.00917	PLCD4
fMLP Signaling in Neutrophils	0.633	0.00758	GNB3
Sphingosine-1-phosphate Signaling	0.63	0.00813	PLCD4
Protein Kinase A Signaling	0.627	0.00489	GNB3, PLCD4
Androgen Signaling	0.623	0.0069	GNB3
Gαs Signaling	0.623	0.008	GNB3
CCR3 Signaling in Eosinophils	0.613	0.00746	GNB3
14-3-3-mediated Signaling	0.606	0.00826	PLCD4
Sperm Motility	0.6	0.00694	PLCD4
Synaptic Long Term Potentiation	0.597	0.00769	PLCD4
p70S6K Signaling	0.597	0.00758	PLCD4
LXR/RXR Activation	0.594	0.00719	SERPINF1
Estrogen Receptor Signaling	0.576	0.00735	GTF2F2
PI3K Signaling in B Lymphocytes	0.573	0.00699	PLCD4
Cellular Effects of Sildenafil (Viagra)	0.57	0.00645	PLCD4
Insulin Receptor Signaling	0.561	0.00671	ACLY
Cardiac β-adrenergic Signaling	0.553	0.00633	GNB3
Axonal Guidance Signaling	0.55	0.00411	GNB3, PLCD4
Relaxin Signaling	0.548	0.0061	GNB3
D-myo-inositol-5-phosphate Metabolism	0.54	0.00617	PLCD4
Synaptic Long Term Depression	0.537	0.00617	PLCD4
Glioblastoma Multiforme Signaling	0.522	0.00595	PLCD4
Gαq Signaling	0.519	0.00585	GNB3
CXCR4 Signaling	0.507	0.00575	GNB3
Gap Junction Signaling	0.5	0.00552	PLCD4
Tec Kinase Signaling	0.5	0.00543	GNB3
Acute Phase Response Signaling	0.472	0.00552	SERPINF1
Role of NFAT in Regulation of the Immune Response	0.468	0.005	GNB3
Endothelin-1 Signaling	0.466	0.00521	PLCD4
RhoGDI Signaling	0.462	0.00495	GNB3
Ephrin Receptor Signaling	0.46	0.00476	GNB3
PPARα/RXRα Activation	0.456	0.005	PLCD4
Dendritic Cell Maturation	0.454	0.00474	PLCD4
NRF2-mediated Oxidative Stress Response	0.45	0.00513	DNAJB9
Clathrin-mediated Endocytosis Signaling	0.44	0.00505	MYO6
IL-8 Signaling	0.437	0.00444	GNB3
Superpathway of Inositol Phosphate Compounds	0.431	0.00427	PLCD4
Breast Cancer Regulation by Stathmin1	0.426	0.00467	GNB3
cAMP-mediated signaling	0.382	0.00442	DRD4
Huntington's Disease Signaling	0.377	0.00397	GNB3
Signaling by Rho Family GTPases	0.366	0.0038	GNB3
Phospholipase C Signaling	0.362	0.00377	GNB3
Colorectal Cancer Metastasis Signaling	0.351	0.00373	GNB3
Protein Ubiquitination Pathway	0.334	0.0037	DNAJB9
G-Protein Coupled Receptor Signaling	0.33	0.00362	DRD4
Glucocorticoid Receptor Signaling	0.327	0.00334	GTF2F2
Role of Macrophages, Fibroblasts and Endothelial Cells in Rheumatoid Arthritis	0.279	0.00292	PLCD4
