# Supplementary material for: A Systems View of the Differences between APOE ε4 Carriers and Non-carriers in Alzheimer’s Disease
Source: Front Aging Neurosci. 2016 Jul 12;8:171. doi: 10.3389/fnagi.2016.00171 (PMC4941795; doi:10.3389/fnagi.2016.00171)
Supplement: Supplementary file 4 [file Data_Sheet_4.XLS]

## Sheet: Networks
Supplementary Table S18. Enriched IPA networks of the genes in the dark magenta module of AD APOE ε4 carriers
ID	Molecules in Network	Score	Focus Molecules	Top Diseases and Functions
1	Actin, ADCY, ADORA2A, ADRA2C, ANO3, ARPP21, ATP2B1, Calmodulin, CaMKII, GAD2, GNG7, Gpcr, GPR144, GPR149, GPR150, GPR152, GPR157, GPRC5D, HPCA, HRH3, IVNS1ABP, LMO7, LPL, LRPAP1, MAS1L, NFkB (complex), P38 MAPK, PASK, PCP4, PDE1B, Pka, PPP1R1A, PTPN5, SLC32A1, TCR	47	19	Hereditary Disorder, Neurological Disease, Psychological Disorders
2	AAMDC, APP, ARMC9, C15orf41, C19orf43, C1orf112, C20orf27, C4orf21, CCDC88C, DTNBP1, GUCY1A3, HINT2, KCNAB1, MEIS2, miR-149-3p (and other miRNAs w/seed GGGAGGG), MLLT3, MXRA7, NOL7, NOP16, OCIAD2, PET100, PMEPA1, PP2D1, PPP1R7, PRMT7, RASD2, RNF151, SCN4B, SUN5, TESC, TSSC1, UBC, WDR88, YJEFN3, ZMAT2	43	18	Cardiovascular System Development and Function, Organismal Development, Tissue Morphology
3	ADAMTS19, ANKRD24, ARL6IP1, ATP6V1D, BSPRY, C17orf62, C1orf159, C1orf229, C1QTNF4, CBY1, CDK20, FAM154B, FAM76A, GPATCH2L, GRAMD1C, HOMER3, IER5L, IFT140, ITPKA, KCTD17, KIAA0947, miR-1538 (and other miRNAs w/seed GGCCCGG), miR-4786-3p (miRNAs w/seed GAAGCCA), miR-544-3p (and other miRNAs w/seed UUCUGCA), MPP6, PEF1, QSOX1, RGS7, RIC8B, SNX11, THAP6, THEMIS2, WFDC6, YPEL1, YWHAZ	9	5	Connective Tissue Disorders, Developmental Disorder, Hereditary Disorder
Bolded molecules are correspondent to genes in darkmagenta module.

## Sheet: Diseases and Functions
Supplementary Table S19. Enriched IPA diseases and functions of the genes in the darkmagenta module of AD APOE ε4 carriers
Category	p-Value	Molecules
Hereditary Disorder	5.35E-17-4.70E-02	ADORA2A, ADRA2C, ARPP21, ATP2B1, GAD2, GNG7, HPCA, IVNS1ABP, KCNAB1, KCTD17, LPL, MEIS2, PDE1B, PPP1R1A, PTPN5, RASD2, SCN4B, SLC32A1, TESC, ANO3, DTNBP1, CCDC88C, HRH3, PCP4
Neurological Disease	5.35E-17-4.90E-02	ADORA2A, ADRA2C, ARPP21, ATP2B1, GAD2, GNG7, HPCA, IVNS1ABP, KCNAB1, KCTD17, LPL, MEIS2, PDE1B, PPP1R1A, PTPN5, RASD2, SCN4B, SLC32A1, TESC, ANO3, CCDC88C, HRH3, LRPAP1, DTNBP1, PCP4
Psychological Disorders	5.35E-17-4.90E-02	ADORA2A, ADRA2C, ARPP21, ATP2B1, GAD2, GNG7, HPCA, IVNS1ABP, KCNAB1, KCTD17, LPL, MEIS2, PDE1B, PPP1R1A, PTPN5, RASD2, SCN4B, SLC32A1, TESC, DTNBP1, HRH3, PCP4, LRPAP1
Skeletal and Muscular Disorders	5.35E-17-4.35E-02	ADORA2A, ADRA2C, ARPP21, ATP2B1, GAD2, GNG7, HPCA, IVNS1ABP, KCNAB1, KCTD17, LPL, MEIS2, PDE1B, PPP1R1A, PTPN5, RASD2, SCN4B, SLC32A1, TESC, MLLT3
Cell-To-Cell Signaling and Interaction	1.03E-06-4.90E-02	ADORA2A, ADRA2C, GAD2, HRH3, PCP4, SLC32A1, GUCY1A3, KCNAB1, LRPAP1, PPP1R1A, PTPN5, DTNBP1, RASD2, PDE1B, LPL
Molecular Transport	1.03E-06-4.90E-02	ADORA2A, ADRA2C, GAD2, HRH3, PCP4, SLC32A1, LRPAP1, LPL, GNG7, DTNBP1, ATP2B1, KCNAB1, PPP1R1A, SCN4B, GUCY1A3, PASK
Small Molecule Biochemistry	1.03E-06-4.90E-02	ADORA2A, ADRA2C, GAD2, HRH3, PCP4, SLC32A1, DTNBP1, LRPAP1, LPL, GNG7, PDE1B, GUCY1A3, PASK, PRMT7, TESC
Nervous System Development and Function	1.22E-06-4.75E-02	ADORA2A, GUCY1A3, KCNAB1, LRPAP1, PCP4, PPP1R1A, PTPN5, ADRA2C, DTNBP1, HRH3, GAD2, GNG7, SLC32A1, RASD2, LMO7, ARPP21, ATP2B1, SCN4B
Behavior	2.67E-06-4.90E-02	ADORA2A, ADRA2C, DTNBP1, HRH3, KCNAB1, LRPAP1, PCP4, PDE1B, GAD2, GNG7, SLC32A1, RASD2
Nutritional Disease	7.99E-06-4.10E-02	ADORA2A, ADRA2C, GAD2, HRH3, LRPAP1, PASK, SCN4B, SLC32A1, LPL
Amino Acid Metabolism	9.37E-06-3.09E-02	ADORA2A, GAD2, HRH3, DTNBP1, SLC32A1, PRMT7
Lipid Metabolism	9.37E-06-4.90E-02	ADORA2A, GAD2, HRH3, SLC32A1, LPL, LRPAP1, PASK, ADRA2C
Cardiovascular Disease	3.17E-05-4.30E-02	ADORA2A, ADRA2C, GUCY1A3, LPL, MLLT3, PDE1B, PMEPA1, SCN4B, YPEL1, PPP1R1A, LRPAP1, KCNAB1
Drug Metabolism	4.01E-05-2.28E-02	ADORA2A, ADRA2C, HRH3, DTNBP1
Cell Signaling	1.03E-06-4.90E-02	ADORA2A, ADRA2C, GAD2, HRH3, PCP4, SLC32A1, GUCY1A3, KCNAB1, LRPAP1, PPP1R1A, PTPN5, DTNBP1, RASD2, GNG7, ATP2B1, PDE1B, LPL
Nucleic Acid Metabolism	2.38E-04-2.68E-02	ADORA2A, ADRA2C, HRH3, LRPAP1, GNG7, PDE1B, GUCY1A3, PASK
Cardiovascular System Development and Function	3.92E-04-4.50E-02	ADORA2A, ADRA2C, LPL, PPP1R1A, SCN4B, GUCY1A3, LRPAP1, HRH3
Organismal Injury and Abnormalities	4.99E-04-4.96E-02	ADRA2C, GUCY1A3, PDE1B, PMEPA1, SCN4B, YPEL1, ADORA2A, MLLT3, DTNBP1, GAD2, CCDC88C, LPL, LRPAP1, PPP1R1A
Reproductive System Disease	4.99E-04-4.50E-02	ADRA2C, GUCY1A3, PDE1B, PMEPA1, SCN4B, YPEL1
Dermatological Diseases and Conditions	1.14E-03-3.50E-02	ADRA2C, HRH3, DTNBP1, ADORA2A
Immunological Disease	1.14E-03-4.50E-02	ADRA2C, HRH3, ADORA2A, LPL
Developmental Disorder	1.24E-03-4.70E-02	ADORA2A, GUCY1A3, ADRA2C, DTNBP1, SCN4B, CCDC88C
Renal and Urological Disease	2.03E-03-3.09E-02	ADORA2A, ADRA2C, GUCY1A3, LPL
Gastrointestinal Disease	2.09E-03-3.02E-02	ADORA2A, ADRA2C, LPL, GAD2, GUCY1A3
Hepatic System Disease	2.09E-03-2.89E-02	ADORA2A, ADRA2C
Organ Morphology	2.09E-03-3.70E-02	MLLT3, LPL, PPP1R1A, SCN4B, ADORA2A, LMO7, GUCY1A3
Tissue Morphology	2.09E-03-4.70E-02	MLLT3, ADORA2A, GNG7, GUCY1A3, LPL, PPP1R1A, LMO7
Cellular Growth and Proliferation	2.09E-03-1.66E-02	ADORA2A
Metabolic Disease	2.09E-03-4.04E-02	DTNBP1, LPL, ADRA2C, GAD2, HRH3, LRPAP1, PASK, PDE1B
Ophthalmic Disease	2.09E-03-3.09E-02	DTNBP1, ADRA2C, SCN4B, LPL, ADORA2A
Post-Translational Modification	2.09E-03-1.25E-02	LPL, PRMT7, GAD2
Protein Degradation	2.09E-03-2.09E-03	LPL
Protein Synthesis	2.09E-03-2.28E-02	LPL
Tissue Development	2.09E-03-4.37E-02	ADORA2A, IVNS1ABP, LMO7, HRH3, PCP4, LRPAP1, DTNBP1, SCN4B
Skeletal and Muscular System Development and Function	2.09E-03-2.68E-02	PASK, MLLT3, GUCY1A3, PPP1R1A
Organismal Survival	2.50E-03-2.50E-03	ADORA2A, ADRA2C, ATP2B1, GAD2, GNG7, GUCY1A3, HRH3, IVNS1ABP, KCNAB1, LMO7, LPL, LRPAP1, MLLT3, SLC32A1
Carbohydrate Metabolism	3.16E-03-4.06E-02	LPL, PASK, PPP1R1A, LRPAP1, ADRA2C, GAD2, HRH3
Energy Production	3.16E-03-4.65E-02	LPL, PASK
Infectious Disease	4.18E-03-4.50E-02	LRPAP1, ADORA2A, ADRA2C, GUCY1A3
Cell Morphology	4.18E-03-4.37E-02	DTNBP1, LRPAP1, GAD2, PPP1R1A, ADORA2A, PCP4, LMO7, LPL, ATP2B1, SCN4B
Cellular Assembly and Organization	4.18E-03-4.90E-02	DTNBP1, LRPAP1, GAD2, LPL, ATP2B1, ADORA2A, SCN4B
Organismal Functions	4.58E-03-2.68E-02	ADORA2A, HRH3, RASD2, SLC32A1
Inflammatory Disease	4.82E-03-4.35E-02	ADORA2A, ADRA2C, GAD2, GUCY1A3, SCN4B
Respiratory Disease	4.82E-03-4.30E-02	ADORA2A, ADRA2C, GAD2, LPL, SLC32A1, IVNS1ABP
Cell Death and Survival	6.11E-03-4.30E-02	ADORA2A, GAD2, HPCA, LRPAP1, PTPN5, RASD2, ATP2B1, C1QTNF4, IVNS1ABP, MLLT3, PDE1B, PMEPA1
Auditory Disease	6.26E-03-6.26E-03	HRH3
Inflammatory Response	6.26E-03-3.09E-02	ADORA2A, HRH3
Cell Cycle	6.26E-03-3.09E-02	PPP1R1A, MEIS2, IVNS1ABP, PMEPA1, MLLT3
Reproductive System Development and Function	6.26E-03-6.26E-03	PPP1R1A
Cellular Function and Maintenance	6.26E-03-4.50E-02	LRPAP1, ADORA2A, HRH3, TESC, ATP2B1, DTNBP1, SCN4B
Hematological Disease	6.26E-03-3.70E-02	ADORA2A, LPL, ADRA2C, GUCY1A3
Protein Trafficking	6.26E-03-6.26E-03	LPL
Organismal Development	6.26E-03-4.50E-02	ADORA2A, GUCY1A3, LMO7, HRH3, LPL, RASD2
Cellular Compromise	6.32E-03-2.28E-02	ADORA2A, LRPAP1, HPCA
Cellular Development	8.34E-03-4.37E-02	ADORA2A, ARPP21, HRH3, MEIS2, MLLT3, DTNBP1, SCN4B
Hematological System Development and Function	8.34E-03-4.70E-02	ADORA2A, DTNBP1, LRPAP1, GUCY1A3, HRH3, MEIS2, MLLT3
Endocrine System Disorders	8.34E-03-3.15E-02	HRH3, PCP4, LPL, LRPAP1, PASK, GAD2, GUCY1A3
Cancer	1.04E-02-3.70E-02	MLLT3, ADORA2A
Vitamin and Mineral Metabolism	1.25E-02-2.40E-02	LPL, ATP2B1, PPP1R1A
DNA Replication, Recombination, and Repair	1.45E-02-2.68E-02	PDE1B
Digestive System Development and Function	1.49E-02-1.49E-02	ADORA2A, GAD2, HRH3
Cellular Movement	1.66E-02-4.50E-02	IVNS1ABP, ADORA2A, GUCY1A3, LRPAP1
Connective Tissue Development and Function	1.66E-02-3.50E-02	IVNS1ABP, ADORA2A, LRPAP1
Organ Development	1.66E-02-4.30E-02	LRPAP1, ADORA2A, LMO7, PPP1R1A, HRH3
Cell-mediated Immune Response	1.66E-02-1.66E-02	ADORA2A
Immune Cell Trafficking	1.66E-02-1.66E-02	ADORA2A
Embryonic Development	1.87E-02-4.50E-02	ADORA2A, LMO7, LRPAP1
Visual System Development and Function	1.87E-02-3.29E-02	ADORA2A, LMO7
Endocrine System Development and Function	2.07E-02-2.07E-02	ADORA2A
Hematopoiesis	2.33E-02-2.33E-02	HRH3, MEIS2, MLLT3
Gene Expression	4.35E-02-4.35E-02	PRMT7, TESC
Connective Tissue Disorders	4.35E-02-4.35E-02	ADRA2C, SCN4B

## Sheet: Canonical Pathways
Supplementary Table S20. Enriched IPA canonical pathways of the genes in the dark magenta module of AD APOE ε4 carriers
Ingenuity Canonical Pathways	-log(p-value)	Ratio	Molecules
Cardiac β-adrenergic Signaling	3.75	0.0253	PPP1R7, PPP1R1A, PDE1B, GNG7
cAMP-mediated signaling	2.95	0.0177	PDE1B, ADRA2C, HRH3, ADORA2A
G-Protein Coupled Receptor Signaling	2.7	0.0145	PDE1B, ADRA2C, HRH3, ADORA2A
Gαi Signaling	2.68	0.0222	ADRA2C, HRH3, GNG7
Relaxin Signaling	2.54	0.0183	GUCY1A3, PDE1B, GNG7
Glutamate Dependent Acid Resistance	2.38	0.25	GAD2
GABA Receptor Signaling	2.36	0.0357	SLC32A1, GAD2
Antiproliferative Role of Somatostatin Receptor 2	2.1	0.0278	GUCY1A3, GNG7
Protein Kinase A Signaling	2.09	0.00978	PPP1R7, PDE1B, PTPN5, GNG7
Glutamate Degradation III (via 4-aminobutyrate)	1.98	0.0833	GAD2
Nitric Oxide Signaling in the Cardiovascular System	1.72	0.016	GUCY1A3, PDE1B
Calcium Transport I	1.68	0.0714	ATP2B1
Gαs Signaling	1.64	0.016	ADORA2A, GNG7
Sperm Motility	1.59	0.0139	GUCY1A3, PDE1B
Synaptic Long Term Potentiation	1.58	0.0154	PPP1R7, PPP1R1A
D-myo-inositol (1,4,5,6)-Tetrakisphosphate Biosynthesis	1.56	0.0139	PPP1R7, PPP1R1A
D-myo-inositol (3,4,5,6)-tetrakisphosphate Biosynthesis	1.56	0.0139	PPP1R7, PPP1R1A
Cellular Effects of Sildenafil (Viagra)	1.53	0.0129	GUCY1A3, PDE1B
D-myo-inositol-5-phosphate Metabolism	1.46	0.0123	PPP1R7, PPP1R1A
3-phosphoinositide Degradation	1.46	0.0123	PPP1R7, PPP1R1A
3-phosphoinositide Biosynthesis	1.4	0.011	PPP1R7, PPP1R1A
Dopamine-DARPP32 Feedback in cAMP Signaling	1.34	0.0107	GUCY1A3, PPP1R7
Triacylglycerol Degradation	1.28	0.0303	LPL
Superpathway of Inositol Phosphate Compounds	1.22	0.00855	PPP1R7, PPP1R1A
Breast Cancer Regulation by Stathmin1	1.21	0.00935	PPP1R7, GNG7
G Protein Signaling Mediated by Tubby	1.16	0.0227	GNG7
Inhibition of Angiogenesis by TSP1	1.16	0.0238	GUCY1A3
tRNA Splicing	1.15	0.0217	PDE1B
Retinol Biosynthesis	1.15	0.0222	LPL
Cardiac Hypertrophy Signaling	1.1	0.008	ADRA2C, GNG7
Phototransduction Pathway	0.978	0.0149	GUCY1A3
Glutamate Receptor Signaling	0.934	0.0139	GNG7
CCR5 Signaling in Macrophages	0.865	0.0103	GNG7
Ephrin B Signaling	0.843	0.0122	GNG7
Dopamine Receptor Signaling	0.832	0.0104	PPP1R7
TGF-β Signaling	0.778	0.0106	PMEPA1
α-Adrenergic Signaling	0.773	0.00917	GNG7
CDK5 Signaling	0.773	0.0103	PPP1R7
G Beta Gamma Signaling	0.769	0.00826	GNG7
IL-1 Signaling	0.751	0.00917	GNG7
SAPK/JNK Signaling	0.743	0.00952	GNG7
Type I Diabetes Mellitus Signaling	0.693	0.00826	GAD2
fMLP Signaling in Neutrophils	0.689	0.00758	GNG7
Androgen Signaling	0.679	0.0069	GNG7
Corticotropin Releasing Hormone Signaling	0.675	0.0069	GUCY1A3
CCR3 Signaling in Eosinophils	0.669	0.00746	GNG7
LXR/RXR Activation	0.649	0.00719	LPL
Atherosclerosis Signaling	0.646	0.00719	LPL
P2Y Purigenic Receptor Signaling Pathway	0.646	0.00694	GNG7
eNOS Signaling	0.619	0.00645	GUCY1A3
Insulin Receptor Signaling	0.616	0.00671	PPP1R7
AMPK Signaling	0.608	0.00552	ADRA2C
Synaptic Long Term Depression	0.591	0.00617	GUCY1A3
Epithelial Adherens Junction Signaling	0.578	0.00649	LMO7
Gαq Signaling	0.573	0.00585	GNG7
CXCR4 Signaling	0.561	0.00575	GNG7
Gap Junction Signaling	0.554	0.00552	GUCY1A3
Tec Kinase Signaling	0.554	0.00543	GNG7
Role of NFAT in Regulation of the Immune Response	0.52	0.005	GNG7
Endothelin-1 Signaling	0.518	0.00521	GUCY1A3
RhoGDI Signaling	0.514	0.00495	GNG7
Granulocyte Adhesion and Diapedesis	0.514	0.00549	HRH3
CREB Signaling in Neurons	0.512	0.00483	GNG7
Ephrin Receptor Signaling	0.512	0.00476	GNG7
PPARα/RXRα Activation	0.508	0.005	LPL
Sertoli Cell-Sertoli Cell Junction Signaling	0.508	0.00505	GUCY1A3
Production of Nitric Oxide and Reactive Oxygen Species in Macrophages	0.504	0.00472	PPP1R7
Calcium Signaling	0.502	0.00461	ATP2B1
Role of NFAT in Cardiac Hypertrophy	0.498	0.00478	GNG7
IL-8 Signaling	0.488	0.00444	GNG7
ERK/MAPK Signaling	0.486	0.00474	PPP1R7
Thrombin Signaling	0.48	0.00474	GNG7
Huntington's Disease Signaling	0.426	0.00397	GNG7
Signaling by Rho Family GTPases	0.414	0.0038	GNG7
Phospholipase C Signaling	0.41	0.00377	GNG7
Colorectal Cancer Metastasis Signaling	0.399	0.00373	GNG7
Axonal Guidance Signaling	0.222	0.00205	GNG7
