# Supplementary material for: A Systems View of the Differences between APOE ε4 Carriers and Non-carriers in Alzheimer’s Disease
Source: Front Aging Neurosci. 2016 Jul 12;8:171. doi: 10.3389/fnagi.2016.00171 (PMC4941795; doi:10.3389/fnagi.2016.00171)
Supplement: Supplementary file 5 [file Data_Sheet_5.XLS]

## Sheet: Networks
Supplementary Table S21. Enriched IPA networks of the genes in the light cyan module of AD APOE ε4 non-carriers
ID	Molecules in Network	Score	Focus Molecules	Top Diseases and Functions
1	14-3-3, Actin, AP1B1, ARPP21, BRD7, CD3, Cofilin, EXOSC6, EXOSC7, F Actin, GYS1, HAP1, HIST2H2AA3/HIST2H2AA4, HNRNPAB, Jnk, Laminin, OAZ1, PDPN, Rap1, RBBP8, RBFOX2, RIN1, Rock, SORL1, Sos, TCR, TFRC, TMX3, TPST1, TSH, UBAP2L, UBFD1, VCL, YARS, ZFP36	45	23	RNA Damage and Repair, Gastrointestinal Disease, Immunological Disease
2	26s Proteasome, ADCY, ADRB, ATF5, BDNF, Calcineurin protein(s), CDC34, CK1, Creb, CRY2, CSNK1D, DNAJB5, DNAJB11, Dynamin, ERK, GMPS, Hdac, HISTONE, HSP, Hsp70, Hsp90, NAPA, NR4A2, Pde, PDHA1, PPME1, Proinsulin, PSEN2, STX3, SURF2, SUV420H1, Syntaxin, TCF, Ubiquitin, ZNF331	29	17	Nervous System Development and Function, Organ Morphology, Organismal Development
3	Adaptor protein 1, CaMKII, Cg, CITED1, CTH, DUSP4, DUSP5, EGR1, ERK1/2, ERRFI1, FOSB, FSH, INTERLEUKIN, L-type Calcium Channel, LDLR, Lh, MAP2K1/2, NMDA Receptor, OLR1, Pdgf (complex), PDGF BB, PDGF-AA, Pkg, PP1 protein complex group, PP2A, PTP4A1, PTPase, PTPRN, RGS16, Secretase gamma, SERPINA3, Sod, SOD2, Stat3-Stat3, UPP1	25	15	Neurological Disease, Lipid Metabolism, Molecular Transport
4	Akt, Ap1, B4GALT5, C/ebp, CARS, Collagen type I, Collagen(s), DDIT3, estrogen receptor, FABP5, FOSL2, GARS, Gm-csf, Growth hormone, HDAC3, Hsp27, IDI1, LDL, N-cor, Notch, PEPCK, PI3K (family), PLIN2, PPP1R15A, Ppp2c, Rar, Rxr, SERCA, SREBF2, STAT5a/b, SYT12, T3-TR-RXR, thyroid hormone receptor, UCN, ZYX	23	14	Lipid Metabolism, Molecular Transport, Small Molecule Biochemistry
5	ABCA7, ACTL8, CHST12, CXorf40A/CXorf40B, DHDDS, EMD, FAM57A, FIG4, HEBP2, HIST2H2AC, HSD17B12, JOSD1, miR-3660 (and other miRNAs w/seed CUGACAG), miR-4749-3p (miRNAs w/seed GCCCCUC), NAA35, NARF, NMRAL1, OSGEP, PABPN1L, PIEZO1, PPAPDC3, PTRH2, QTRT1, RAB40C, RBM12, SH3GL1, Sh3gl1, SIL1, SULT1A2, TPTE, TRIM9, TSPY1 (includes others), UBC, WDR88, ZNF777	23	14	Developmental Disorder, Hematological Disease, Hereditary Disorder
6	ASPM, ATP5G1, Atp5h, ATP5J, C11orf96, Ckmt1, CNIH4, CUTA, FAM160A2, FEM1B, GALNT18, GLI1, GMFG, HILPDA, Hk1, IGF1R, LRRC49, LTA4H, MPHOSPH10, MSANTD3, MTMR1, MYOM2, NDUFA1, NDUFA3, NDUFB9, NDUFV2, NOC4L, NUP88, PDX1, PQLC1, SF3B5, SLC43A2, TCF25, UBC, WDR45B	21	13	Developmental Disorder, Hereditary Disorder, Metabolic Disease
7	BPIFB2, C19orf48, CHRM1, Clca1/Clca2, CSRNP1, DIDO1, EGR4, EMR3, FNDC4, GPR21, Integrin alpha 2 beta 1, ITGB1, KIAA0141, KLHL40, mir-149, mir-486, miR-149-3p (and other miRNAs w/seed GGGAGGG), miR-486-3p (and other miRNAs w/seed GGGGCAG), PI3Kγ, Pi4k, PI4KB, PRAP1, PTCHD2, Rab11, Rac, SCML1, SH3BP1, SLC25A25, STAT, TMEM198, tretinoin, VPS18, VWA5B2, WDR86, YPEL4	21	13	Cell-To-Cell Signaling and Interaction, Renal and Urological System Development and Function, Tissue Development
8	AChR, BCR (complex), CASP9, caspase, Caspase 3/7, CD83, Cyclin A, ELL2, GADD45B, GLA, HEXIM2, IER2, Ifn, IFN Beta, IgG, IgG1, Igm, IL12 (complex), IL12 (family), Immunoglobulin, Interferon alpha, Mek, MHC Class I (complex), NFIL3, NFkB (complex), Nos, P-TEFb, p70 S6k, SEC61B, STK40, Tgf beta, Tlr, TNFRSF18, VMP1, XBP1	21	13	Neurological Disease, Cell Death and Survival, Cell-To-Cell Signaling and Interaction
9	Alp, AMPK, CACNA1C, calpain, CD44, CDKN1A, CELF3, Ck2, cytochrome C, EIF1, Eif2, ELP2, Fcer1, FOS, Gsk3, Histone h3, Histone h4, HSPA5, IKBKG, IL1, Insulin, LMCD1, Mapk, MARS, N4BP2L2, P38 MAPK, PI3K (complex), Pkc(s), Pro-inflammatory Cytokine, Ras, Ras homolog, Rb, RNA polymerase II, Tnf (family), trypsin	19	12	Cancer, Gastrointestinal Disease, Hepatic System Disease
10	AIM1L, C14orf80, C4orf21, C4orf33, CES2, CHTOP, COX4I2, CUEDC1, CWF19L1, ERG, HTT, IFRD1, miR-1207-5p (and other miRNAs w/seed GGCAGGG), miR-21-5p (and other miRNAs w/seed AGCUUAU), MT-ND2, NDUFA3, NDUFA6, NDUFA7, NDUFA12, NDUFB2, NDUFB10, NDUFB11, NEDD4L, NUMBL, RPL39, Scamp5, ST8SIA5, TESC, TMEM147, TMEM163, TPM1, Tpm3, TPTE, UBC, ZNF706	19	12	Hereditary Disorder, Metabolic Disease, Neurological Disease
11	13-hydroxyoctadecadienoic acid, 15-LOX, 2'-fucosyllactose, Adaptor protein 2, ADCY8, APBB3, APTX, Arnt-Hif1a, Calmodulin, Camk, CD36, Chi3l3/Chi3l4, Egfr-Erbb2, ETV2, Focal adhesion kinase, IL13, KCNK1, miR-4515 (miRNAs w/seed GGACUGG), Mmp, MSRA, myosin-light-chain kinase, octopamine, Pde4, PDE4B, Pka, Prl3b1, progesterone, RAB33A, SRC (family), stigmasterol, TBC1D8, TDO2, Vegf, Vegfb, voltage-g…	9	7	Lipid Metabolism, Molecular Transport, Small Molecule Biochemistry
12	ACTN2, AIFM1, API5, BAG3, BCLAF1, CAPN1, CAPN2, CAST, CLCN5, CNOT7, CNST, D-sphingosine, FAM118A, G6PD, GFRA1, LAMTOR1, LSM5, miR-1237-3p (and other miRNAs w/seed CCUUCUG), Mn2+, OCLN, PDLIM3, PLEC, PSMD5, PSMD9, SECISBP2, SELK, SPAG16, SRP19, STT3A, TMEM8B, UBA1, UBE2Z, UFSP2, USF1, XPNPEP1	5	4	Organ Morphology, Reproductive System Development and Function, Post-Translational Modification
Bolded molecules are correspondent to genes in lightcyan module.

## Sheet: Diseases and Functions
Supplementary Table S22. Enriched IPA diseases and functions of the genes in the lightcyan module of AD APOE ε4 non-carriers
Category	p-Value	Molecules
Neurological Disease	1.16E-23-7.92E-03	BAG3, BDNF, C11orf96, CD83, CDKN1A, DNAJB5, DUSP5, EGR1, EGR4, ELL2, ERRFI1, FOS, FOSB, GADD45B, IER2, IFRD1, KCNK1, LDLR, LMCD1, NFIL3, PTP4A1, RGS16, SLC25A25, TRIM9, ZFP36, CACNA1C, PSEN2, PTPRN, SH3GL1, SOD2, ARPP21, B4GALT5, CASP9, CD44, DDIT3, HAP1, HSPA5, MYOM2, NAPA, SERPINA3, SORL1, ZNF706, IKBKG, MSRA, NR4A2, PDE4B, XBP1, DNAJB11, SREBF2, TFRC, UPP1, APBB3, HNRNPAB, OLR1, TNFRSF18, GARS…
Immunological Disease	6.47E-07-7.92E-03	BDNF, CD44, CD83, EIF1, FABP5, GARS, IDI1, NAPA, NR4A2, PDE4B, SELK, SOD2, TPM1, VCL, ZFP36, ZNF331, ZYX, HNRNPAB, HSPA5, TFRC, FOS, FOSB, GADD45B, SORL1, CDKN1A, DIDO1, RBBP8, PSEN2, DDIT3, IKBKG, XBP1, DUSP4, PPP1R15A
Cardiovascular Disease	7.92E-07-7.92E-03	BAG3, BDNF, CACNA1C, CD44, CD83, CDKN1A, DNAJB5, EGR1, FABP5, FOS, FOSB, IKBKG, LDLR, LMCD1, MSRA, NR4A2, OLR1, PDE4B, PLIN2, TMEM163, ZFP36, DDIT3, EMD, GLA, HDAC3, PSEN2, SOD2, TPM1, VCL, HIST2H2AA3/HIST2H2AA4, PPP1R15A, UCN, XBP1
Cell Death and Survival	8.70E-07-7.92E-03	CASP9, CDKN1A, DDIT3, FOS, GADD45B, HSPA5, IKBKG, LDLR, SOD2, XBP1, BAG3, BDNF, CD44, CDC34, CHTOP, CTH, DIDO1, DUSP4, EGR1, FOSB, HAP1, HDAC3, IFRD1, NAPA, NFIL3, NR4A2, OAZ1, PDE4B, PDHA1, PPP1R15A, PSEN2, RGS16, TFRC, TNFRSF18, YARS, SREBF2, SERPINA3, UCN, ATF5, B4GALT5, EMD, OLR1, PI4KB, TPM1, ZFP36, ZYX, CARS, DUSP5, PTPRN, VCL, APBB3, CACNA1C, CSRNP1, EGR4, FOSL2, FABP5
Dermatological Diseases and Conditions	9.88E-07-7.92E-03	CD44, EIF1, FABP5, IDI1, NAPA, NR4A2, PDE4B, SELK, TPM1, VCL, ZFP36, ZNF331, ZYX, HDAC3, IKBKG, LDLR, PSEN2, EGR1, ELL2, FOS, GARS, HSPA5, IER2, NFIL3, PTP4A1, SEC61B, SOD2, UPP1, ERRFI1, CDKN1A, FAM57A, OAZ1
Inflammatory Disease	9.88E-07-4.53E-03	CD44, EIF1, FABP5, IDI1, NAPA, NR4A2, PDE4B, SELK, TPM1, VCL, ZFP36, ZNF331, ZYX, HDAC3, IKBKG, LDLR, PSEN2, CD83, FOS, FOSB, GADD45B, SORL1, DDIT3, HSPA5, SREBF2, UPP1, XBP1, BDNF, CDKN1A, CRY2, ERRFI1, SCML1, SOD2, TFRC, TNFRSF18, TPST1, UCN, EGR1
Inflammatory Response	9.88E-07-7.92E-03	CD44, EIF1, FABP5, IDI1, NAPA, NR4A2, PDE4B, SELK, TPM1, VCL, ZFP36, ZNF331, ZYX, HDAC3, IKBKG, LDLR, PSEN2, CDKN1A, DDIT3, EGR1, GADD45B, HNRNPAB, HSPA5, SOD2, SREBF2, UPP1, XBP1, FOS, MSRA, NFIL3, OLR1, PLIN2, SERPINA3, TPST1, YARS
Connective Tissue Disorders	5.82E-06-7.92E-03	CD83, FOS, FOSB, GADD45B, NR4A2, SORL1, ZFP36, BDNF, CD44, CDKN1A, CRY2, DDIT3, ERRFI1, HSPA5, SCML1, SOD2, TFRC, TNFRSF18, TPST1, UCN, ZNF331, EGR1, RBBP8, FOSL2, IKBKG, HDAC3
Skeletal and Muscular Disorders	5.82E-06-7.92E-03	CD83, FOS, FOSB, GADD45B, NR4A2, SORL1, ZFP36, ARPP21, B4GALT5, BDNF, CASP9, CD44, DDIT3, DUSP5, EGR1, EGR4, HAP1, HSPA5, LDLR, LMCD1, MYOM2, NAPA, SERPINA3, ZNF706, DNAJB11, PDE4B, XBP1, CACNA1C, GLA, HDAC3, TPM1, VCL, CDKN1A, CRY2, ERRFI1, SCML1, SOD2, TFRC, TNFRSF18, TPST1, UCN, ZNF331, BAG3, EMD, GARS, YARS, RBBP8, FOSL2, IKBKG, PDHA1
Hereditary Disorder	6.31E-06-7.92E-03	ARPP21, B4GALT5, BDNF, CASP9, CD44, DDIT3, DUSP5, EGR1, EGR4, FOS, HAP1, HSPA5, LDLR, LMCD1, MYOM2, NAPA, SERPINA3, SORL1, ZNF706, RBBP8, BAG3, CACNA1C, GARS, YARS, IKBKG, EMD, PDHA1, GLA, CTH, VCL, TPM1, GYS1
Psychological Disorders	6.31E-06-7.92E-03	ARPP21, B4GALT5, BDNF, CASP9, CD44, DDIT3, DUSP5, EGR1, EGR4, FOS, HAP1, HSPA5, LDLR, LMCD1, MYOM2, NAPA, SERPINA3, SORL1, ZNF706, FOSB, NR4A2, PDE4B, APBB3, HNRNPAB, OLR1, PSEN2, SOD2, SREBF2, PLIN2, XBP1
Gene Expression	6.70E-06-7.92E-03	ATF5, BDNF, BRD7, CD44, CDKN1A, CITED1, CRY2, CSRNP1, DDIT3, DNAJB5, DUSP4, DUSP5, EGR1, EGR4, ELL2, ELP2, FOS, FOSB, FOSL2, HDAC3, HEXIM2, HNRNPAB, IFRD1, IKBKG, LDLR, LMCD1, N4BP2L2, NFIL3, NR4A2, NUMBL, PSEN2, RBBP8, RBFOX2, SOD2, SREBF2, TCF25, XBP1, ZFP36, EIF1, RGS16, OLR1, UCN
Lipid Metabolism	2.77E-05-7.92E-03	BDNF, EGR1, ELL2, FOSB, LDLR, NFIL3, PLIN2, PTPRN, SOD2, BAG3, CDKN1A, FABP5, GLA, OLR1, PSEN2, SREBF2, CASP9, FOS, IFRD1, NEDD4L, PI4KB, UCN, XBP1, RGS16, IDI1, ST8SIA5, CD83, PDHA1
Molecular Transport	2.77E-05-7.92E-03	BDNF, EGR1, ELL2, FOSB, LDLR, NFIL3, PLIN2, PTPRN, SOD2, AP1B1, CACNA1C, CASP9, CD44, CITED1, CRY2, CSNK1D, FABP5, FAM160A2, HDAC3, KCNK1, NAPA, NEDD4L, PPME1, PSEN2, SEC61B, SLC43A2, SORL1, STX3, TFRC, UCN, BAG3, CDKN1A, GLA, OLR1, SREBF2, FOS, IFRD1, PI4KB, XBP1, RGS16, PPP1R15A, DDIT3
Small Molecule Biochemistry	2.77E-05-7.92E-03	BDNF, EGR1, ELL2, FOSB, LDLR, NFIL3, PLIN2, PTPRN, SOD2, BAG3, CDKN1A, FABP5, GLA, OLR1, PSEN2, SREBF2, CASP9, FOS, IFRD1, NEDD4L, PI4KB, UCN, XBP1, RGS16, IDI1, CD44, CRY2, PPP1R15A, ST8SIA5, CD83, PDHA1, NR4A2, OAZ1, HDAC3, NAPA, STX3, CACNA1C, CES2, B4GALT5
Cancer	2.80E-05-7.92E-03	CASP9, CD44, CDKN1A, CXorf40A/CXorf40B, DHDDS, DUSP4, EGR1, EGR4, EIF1, FABP5, FOS, FOSB, FOSL2, GADD45B, HSPA5, IER2, NFIL3, NR4A2, PDPN, PI4KB, PLIN2, PTP4A1, RBM12, TNFRSF18, TPM1, TRIM9, UBAP2L, UPP1, VCL, ZFP36, ZYX, EMD, HDAC3, HIST2H2AA3/HIST2H2AA4, SH3GL1, DIDO1, ERRFI1, IKBKG, PSEN2, RBBP8, SOD2, ATF5, FAM57A, CDC34, HILPDA, BDNF, CRY2, STX3, OAZ1, B4GALT5
Organismal Injury and Abnormalities	2.80E-05-7.92E-03	CASP9, CD44, CDKN1A, CXorf40A/CXorf40B, DHDDS, DUSP4, EGR1, EGR4, EIF1, FABP5, FOS, FOSB, FOSL2, GADD45B, HSPA5, IER2, NFIL3, NR4A2, PDPN, PI4KB, PLIN2, PTP4A1, RBM12, TNFRSF18, TPM1, TRIM9, UBAP2L, UPP1, VCL, ZFP36, ZYX, BDNF, IKBKG, LDLR, OLR1, PSEN2, SOD2, XBP1, MSRA, SREBF2, CDC34, HILPDA, GARS, YARS, RBBP8
Reproductive System Disease	2.80E-05-7.58E-05	CASP9, CD44, CDKN1A, CXorf40A/CXorf40B, DHDDS, DUSP4, EGR1, EGR4, EIF1, FABP5, FOS, FOSB, FOSL2, GADD45B, HSPA5, IER2, NFIL3, NR4A2, PDPN, PI4KB, PLIN2, PTP4A1, RBM12, TNFRSF18, TPM1, TRIM9, UBAP2L, UPP1, VCL, ZFP36, ZYX
Cellular Growth and Proliferation	3.95E-05-7.92E-03	CDKN1A, LDLR, XBP1, ATF5, BDNF, CASP9, CD44, CD83, CES2, CITED1, CSNK1D, CTH, DDIT3, DIDO1, DUSP4, DUSP5, EGR1, EGR4, EIF1, EMD, ERRFI1, FABP5, FOS, FOSB, FOSL2, GADD45B, GLA, HDAC3, HILPDA, HNRNPAB, HSPA5, IKBKG, MSRA, NR4A2, NUMBL, OAZ1, PDPN, PLIN2, PPP1R15A, PSEN2, PTP4A1, PTPRN, RBFOX2, RGS16, SH3GL1, SOD2, SUV420H1, TBC1D8, TFRC, TNFRSF18, TPM1, UCN, UPP1, VCL, VMP1, YARS, ZFP36, ZYX
Cellular Compromise	6.23E-05-7.92E-03	EGR1, EGR4, CDKN1A, DDIT3, HSPA5, XBP1, BDNF, NR4A2, UCN, PSEN2, SOD2, FOS, CDC34, CD44, TPM1
Endocrine System Development and Function	1.01E-04-7.92E-03	EGR1, ELL2, FOSB, NFIL3, BDNF, FOS
Tissue Morphology	1.65E-04-7.92E-03	DIDO1, ERRFI1, FOSL2, IKBKG, LDLR, PDPN, PLIN2, PPP1R15A, PSEN2, TFRC, TPM1, VCL, XBP1, ZFP36, BDNF, CASP9, CD44, CDKN1A, EGR4, SOD2, BAG3, CD83, CHTOP, CRY2, EGR1, FABP5, FOS, FOSB, GADD45B, NFIL3, NR4A2, PDE4B, RBBP8
Organismal Development	1.77E-04-7.92E-03	CASP9, CDKN1A, EGR1, FOS, FOSB, IFRD1, SOD2, VCL, FOSL2, CD44, BDNF, FABP5, HAP1, HDAC3, IKBKG, MSRA, PLIN2, SH3GL1, SLC25A25, SUV420H1, TPST1, ZFP36, ERRFI1, PDPN, PSEN2, CITED1, CSNK1D, LDLR, UCN, NR4A2, CD83, GLA, XBP1, GADD45B
Tumor Morphology	1.86E-04-7.92E-03	NR4A2, TPM1, CD44, EGR1, B4GALT5, BDNF, CASP9, CDKN1A, DDIT3, FOS, ZFP36, ERRFI1
Cell Cycle	1.86E-04-7.92E-03	CD44, FOS, CDKN1A, SOD2, TFRC, EGR1, APBB3, CSNK1D, ERRFI1, FOSL2, GADD45B, HDAC3, NR4A2, PDPN, PPP1R15A, PSEN2, PTP4A1, RBBP8, SUV420H1, TMEM8B, TNFRSF18, XBP1, ATF5, DDIT3
Cell Morphology	2.83E-04-7.92E-03	BAG3, CDKN1A, DDIT3, DUSP4, HSPA5, IKBKG, SOD2, VMP1, VPS18, XBP1, BDNF, CACNA1C, CD44, HDAC3, LDLR, PLIN2, PPP1R15A, UCN, HAP1, LMCD1, VCL, FOS, TPM1
Cellular Function and Maintenance	2.83E-04-7.92E-03	BAG3, CDKN1A, DDIT3, DUSP4, HSPA5, IKBKG, SOD2, VMP1, VPS18, XBP1, BDNF, CACNA1C, CD44, NUMBL, VCL, HAP1, LMCD1, GADD45B, RGS16, FOS, NAPA, STX3, FAM160A2, JOSD1
Behavior	3.02E-04-7.92E-03	BDNF, CACNA1C, CRY2, DIDO1, EGR1, ERRFI1, FOS, FOSB, HAP1, HDAC3, LDLR, NR4A2, PDE4B, PLIN2, PPME1, PSEN2, PTPRN, RIN1, SOD2, TPST1, UCN
Gastrointestinal Disease	3.40E-04-7.92E-03	BAG3, CD44, CDKN1A, FABP5, IKBKG, LDLR, PDE4B, PLIN2, SOD2, DDIT3, EGR1, ZFP36, RBBP8, FOS, BDNF, XBP1
Hepatic System Disease	3.40E-04-3.88E-03	BAG3, CD44, CDKN1A, FABP5, IKBKG, LDLR, PDE4B, PLIN2, SOD2, DDIT3, EGR1, ZFP36
Developmental Disorder	3.64E-04-7.92E-03	BDNF, CDKN1A, CITED1, EGR1, FOSL2, HAP1, IKBKG, MSRA, PDHA1, PSEN2, SH3GL1, SOD2, TFRC, VCL, XBP1, ZFP36, RBBP8, CACNA1C, EMD, GLA, CTH, HDAC3, GYS1
Connective Tissue Development and Function	3.64E-04-7.92E-03	CDKN1A, FOS, FOSL2, CD44, EMD, FOSB, SOD2, SUV420H1, TPM1, VCL, ERRFI1, RBBP8, CRY2, EGR1, LDLR, ZYX, CES2, GADD45B, PPP1R15A, TFRC, XBP1
Embryonic Development	3.64E-04-7.92E-03	CDKN1A, FOS, FOSL2, PSEN2, TFRC, VCL, XBP1, CD44, EGR1, ERRFI1, PDPN, SUV420H1, CD83, FOSB, IKBKG, BDNF, CASP9, SOD2, GADD45B
Organ Development	3.64E-04-7.92E-03	CDKN1A, FOS, FOSL2, CD44, SORL1, DDIT3, EGR1, IKBKG, LDLR, PDE4B, SOD2, ZFP36, ERRFI1, PDPN, PSEN2, SUV420H1, CDC34, FABP5, HILPDA, PLIN2, TPM1, BDNF, CD83, FOSB, GADD45B
Organ Morphology	3.64E-04-7.92E-03	CDKN1A, FOS, FOSL2, BDNF, CASP9, HAP1, SOD2, VCL, DDIT3, ERRFI1, LDLR, PSEN2, EGR1, IKBKG, PDPN, SUV420H1, BAG3, DIDO1, PPP1R15A, CACNA1C, EMD, IFRD1, MYOM2, TPM1, UCN, NR4A2, GLA, XBP1
Skeletal and Muscular System Development and Function	3.64E-04-7.92E-03	CDKN1A, FOS, FOSL2, CACNA1C, EMD, IFRD1, MYOM2, PSEN2, TPM1, UCN, SOD2, CD44, LDLR, EGR1, XBP1, VCL, GADD45B
Tissue Development	3.64E-04-7.92E-03	CDKN1A, FOS, FOSL2, CD44, CITED1, TNFRSF18, EMD, FOSB, SOD2, SUV420H1, TPM1, VCL, SERPINA3, ERRFI1, PDPN, PSEN2, RBBP8, CRY2, EGR1, HSPA5, LDLR, ZYX, CES2, GADD45B, PPP1R15A, TFRC, XBP1, CD83, RIN1, BDNF, CASP9, GLA
Nervous System Development and Function	3.70E-04-7.92E-03	BDNF, CASP9, ARPP21, CDKN1A, DDIT3, HAP1, PTPRN, SH3GL1, PPP1R15A, LDLR, NR4A2, SOD2, VCL
Cellular Development	3.72E-04-7.92E-03	ATF5, BDNF, CD44, CDKN1A, CES2, CITED1, DIDO1, DUSP4, DUSP5, EGR1, EIF1, ERRFI1, FABP5, FOS, FOSB, HDAC3, HSPA5, IKBKG, NR4A2, OAZ1, RGS16, SH3GL1, SOD2, TFRC, TPM1, UCN, VMP1, XBP1, ZFP36, ARPP21, EMD, FOSL2, SUV420H1, VCL, CD83, PTPRN, GADD45B, PPP1R15A
Hematological Disease	4.37E-04-7.92E-03	CDKN1A, DIDO1, GADD45B, IKBKG, PPP1R15A, TFRC, CD44, RBBP8, SOD2, PSEN2, BDNF, DUSP4, HDAC3, PI4KB, XBP1, TNFRSF18
Protein Synthesis	4.68E-04-6.13E-03	APTX, BAG3, BDNF, CASP9, DDIT3, EIF1, ERRFI1, FOS, HSPA5, LDLR, MARS, NEDD4L, OLR1, PPP1R15A, PSEN2, SOD2, UCN, XPNPEP1, ZFP36, CD83, CDKN1A, DUSP4, GADD45B, NFIL3, CD44, CRY2, FABP5, HAP1, PLIN2
Carbohydrate Metabolism	9.94E-04-7.92E-03	BDNF, CASP9, CD44, CRY2, FABP5, LDLR, PI4KB, PLIN2, PPP1R15A, PSEN2, PTPRN, SOD2, XBP1, HDAC3, B4GALT5
Cardiovascular System Development and Function	1.31E-03-7.92E-03	BDNF, DDIT3, HSPA5, OLR1, CACNA1C, CD44, SOD2, CDKN1A, CITED1, DIDO1, ERRFI1, LDLR, PDPN, PPP1R15A, PSEN2, TFRC, VCL, XBP1, TPM1
Vitamin and Mineral Metabolism	1.31E-03-1.31E-03	BDNF, IDI1, LDLR, SREBF2
Infectious Disease	1.34E-03-7.92E-03	EGR1, HIST2H2AA3/HIST2H2AA4, IKBKG, MSRA, NFIL3, ZYX, AP1B1, C4orf33, CD44, DDIT3, HDAC3, HSPA5, LDLR, NDUFA6, NEDD4L, NUMBL, PDE4B, PPP1R15A, PSEN2, PTPRN, SREBF2, SUV420H1, TFRC, TMEM163, TNFRSF18, VPS18, XBP1, XPNPEP1
Respiratory Disease	1.34E-03-2.67E-03	EGR1, HIST2H2AA3/HIST2H2AA4, IKBKG, MSRA, NFIL3, ZYX
Hematological System Development and Function	1.38E-03-7.92E-03	CD83, IKBKG, PTPRN, CD44, EGR1, BAG3, BDNF, CDKN1A, DIDO1, FABP5, FOS, FOSB, GADD45B, LDLR, NFIL3, PDE4B, PPP1R15A, PSEN2, TFRC, XBP1, ZFP36, CACNA1C, SOD2, RGS16
Metabolic Disease	1.39E-03-7.92E-03	APBB3, BDNF, CASP9, DDIT3, HNRNPAB, HSPA5, LDLR, OLR1, PSEN2, SERPINA3, SOD2, SORL1, SREBF2, PDHA1, GLA, CTH, GYS1
DNA Replication, Recombination, and Repair	1.62E-03-7.92E-03	APTX, CDKN1A, CSNK1D, FOS, NR4A2, RBBP8, SOD2, SUV420H1, CASP9, DDIT3, IKBKG, PPP1R15A, BDNF, CDC34
Cellular Assembly and Organization	1.69E-03-7.92E-03	SERPINA3, SOD2, NUMBL, VCL, CD44, TPM1, FAM160A2, HAP1, HSPA5, BDNF, PTPRN, SH3GL1, RAB33A, CDKN1A, LMCD1, CDC34, VPS18, UCN, CASP9
Digestive System Development and Function	1.74E-03-7.92E-03	CD44, DDIT3, EGR1, IKBKG, LDLR, PDE4B, SOD2, ZFP36, BDNF, ERRFI1, FOSB, HAP1, NR4A2, PPME1, UCN, CDKN1A, GLA, XBP1, NEDD4L, PLIN2, SLC25A25
Hepatic System Development and Function	1.74E-03-7.92E-03	CD44, DDIT3, EGR1, IKBKG, LDLR, PDE4B, SOD2, ZFP36, CDKN1A, GLA, XBP1
Cell-To-Cell Signaling and Interaction	2.04E-03-7.92E-03	CD44, LDLR, VCL, NUMBL, ZYX, BDNF, CASP9, DDIT3, PPP1R15A, SH3GL1, NR4A2, UCN, CD83, CDKN1A, RIN1
Protein Degradation	2.16E-03-2.16E-03	HSPA5, SOD2
Hematopoiesis	2.16E-03-7.92E-03	CD44, EGR1, IKBKG
Lymphoid Tissue Structure and Development	2.16E-03-7.92E-03	CD44, EGR1, CD83, CDKN1A, FOSB, PSEN2, IKBKG, PDPN
Organismal Survival	2.74E-03-4.67E-03	BDNF, CASP9, CD44, CDKN1A, CITED1, FOS, NR4A2, PDE4B, PDPN, PPME1, PPP1R15A, SH3GL1, SOD2, SUV420H1, BAG3, CACNA1C, CSNK1D, CSRNP1, ERRFI1, FOSL2, HAP1, HDAC3, HIST2H2AA3/HIST2H2AA4, HSPA5, IKBKG, LDLR, MSRA, PDHA1, PSEN2, PTPRN, RBBP8, SLC25A25, SREBF2, TFRC, VCL, XBP1, ZFP36
Respiratory System Development and Function	2.77E-03-4.16E-03	CDKN1A, ERRFI1, PDPN, PSEN2, SUV420H1
Free Radical Scavenging	2.88E-03-5.88E-03	BDNF, CD44, CDKN1A, LDLR, OLR1, SOD2, FOS, SREBF2, XBP1
Protein Trafficking	3.19E-03-7.92E-03	AP1B1, CASP9, CRY2, CSNK1D, FAM160A2, NAPA, PSEN2, SEC61B, DDIT3
Nutritional Disease	4.43E-03-5.56E-03	BAG3, BDNF, CD44, CDKN1A, CRY2, HAP1, ZFP36, FOS, LDLR, SLC25A25, UCN
Post-Translational Modification	4.59E-03-6.95E-03	SOD2, TNFRSF18, CDKN1A, HEXIM2
Renal and Urological Disease	4.66E-03-7.92E-03	CD44, CDC34, FABP5, FOS, HILPDA, PLIN2, SOD2, TPM1, CDKN1A
Cellular Movement	5.02E-03-7.92E-03	BAG3, BDNF, CD44, CDKN1A, CELF3, DIDO1, EGR1, ERRFI1, FOS, FOSL2, HSPA5, IKBKG, JOSD1, LDLR, LMCD1, NR4A2, NUMBL, OLR1, PDE4B, PDPN, PPP1R15A, PTP4A1, RGS16, RIN1, SERPINA3, SOD2, TNFRSF18, TPM1, VCL, VPS18, YARS, ZYX, B4GALT5
Humoral Immune Response	5.48E-03-7.92E-03	CD83, CDKN1A, DUSP4, GADD45B, NFIL3, IKBKG, XBP1
Cell Signaling	2.04E-03-7.92E-03	CD44, LDLR, VCL, NUMBL, ZYX, BDNF, CASP9, DDIT3, PPP1R15A, SH3GL1, NR4A2, UCN, CD83, CDKN1A, HEXIM2, RIN1
Visual System Development and Function	7.92E-03-7.92E-03	EGR1
Auditory and Vestibular System Development and Function	7.92E-03-7.92E-03	BDNF
Drug Metabolism	7.92E-03-7.92E-03	EGR1, CACNA1C, LDLR, CES2
Renal and Urological System Development and Function	7.92E-03-7.92E-03	BDNF, CDKN1A
Cell-mediated Immune Response	7.92E-03-7.92E-03	CD44
Immune Cell Trafficking	7.92E-03-7.92E-03	CD44
Antimicrobial Response	7.92E-03-7.92E-03	LDLR
Nucleic Acid Metabolism	7.92E-03-7.92E-03	CASP9
Organismal Functions	7.92E-03-7.92E-03	BDNF

## Sheet: Canonical Pathways
Supplementary Table S23. Enriched IPA canonical pathways of the genes in the light cyan module of AD APOE ε4 non-carriers
Ingenuity Canonical Pathways	-log(p-value)	Ratio	Molecules
tRNA Charging	3.65	0.0494	CARS, YARS, GARS, MARS
Endoplasmic Reticulum Stress Pathway	3.44	0.158	CASP9, XBP1, HSPA5
TR/RXR Activation	2.33	0.0367	HDAC3, LDLR, SREBF2, SYT12
TNFR1 Signaling	2.21	0.0556	FOS, IKBKG, CASP9
CD27 Signaling in Lymphocytes	2.11	0.0508	FOS, IKBKG, CASP9
L-cysteine Degradation II	2.1	0.2	CTH
Huntington's Disease Signaling	2.06	0.0238	HDAC3, CASP9, BDNF, HAP1, HSPA5, NAPA
Mitochondrial Dysfunction	1.98	0.0233	PDHA1, SOD2, CASP9, NDUFA6, PSEN2
GADD45 Signaling	1.97	0.0833	GADD45B, CDKN1A
NRF2-mediated Oxidative Stress Response	1.84	0.0256	FOS, SOD2, DNAJB11, CDC34, DNAJB5
Dolichol and Dolichyl Phosphate Biosynthesis	1.8	0.0769	DHDDS
Cysteine Biosynthesis/Homocysteine Degradation	1.8	0.125	CTH
PEDF Signaling	1.73	0.038	IKBKG, SOD2, BDNF
TNFR2 Signaling	1.69	0.0588	FOS, IKBKG
TWEAK Signaling	1.55	0.0513	IKBKG, CASP9
Circadian Rhythm Signaling	1.53	0.0526	CRY2, CSNK1D
IL-17A Signaling in Fibroblasts	1.51	0.05	FOS, IKBKG
CDK5 Signaling	1.48	0.0309	FOSB, BDNF, EGR1
April Mediated Signaling	1.44	0.0455	FOS, IKBKG
Notch Signaling	1.44	0.0465	PSEN2, NUMBL
Chronic Myeloid Leukemia Signaling	1.41	0.0283	IKBKG, HDAC3, CDKN1A
Trans, trans-farnesyl Diphosphate Biosynthesis	1.41	0.1	IDI1
Role of PKR in Interferon Induction and Antiviral Response	1.4	0.0408	IKBKG, CASP9
B Cell Activating Factor Signaling	1.4	0.0435	FOS, IKBKG
p53 Signaling	1.37	0.0265	GADD45B, CDKN1A, CSNK1D
Acute Phase Response Signaling	1.34	0.0221	FOS, IKBKG, SOD2, SERPINA3
Acetyl-CoA Biosynthesis I (Pyruvate Dehydrogenase Complex)	1.33	0.0909	PDHA1
Superoxide Radicals Degradation	1.33	0.125	SOD2
Glycogen Biosynthesis II (from UDP-D-Glucose)	1.33	0.0833	GYS1
iNOS Signaling	1.32	0.0377	FOS, IKBKG
Protein Ubiquitination Pathway	1.28	0.0185	DNAJB11, CDC34, HSPA5, NEDD4L, DNAJB5
Type I Diabetes Mellitus Signaling	1.26	0.0248	IKBKG, CASP9, PTPRN
Corticotropin Releasing Hormone Signaling	1.22	0.0207	FOS, BDNF, UCN
Amyloid Processing	1.21	0.0328	CSNK1D, PSEN2
Hereditary Breast Cancer Signaling	1.19	0.0224	HDAC3, GADD45B, CDKN1A
PTEN Signaling	1.18	0.0217	IKBKG, CASP9, CDKN1A
Lymphotoxin 尾 Receptor Signaling	1.17	0.0323	IKBKG, CASP9
Toll-like Receptor Signaling	1.14	0.0312	FOS, IKBKG
PI3K/AKT Signaling	1.13	0.0197	IKBKG, GYS1, CDKN1A
Death Receptor Signaling	1.11	0.0294	IKBKG, CASP9
Induction of Apoptosis by HIV1	1.1	0.0299	IKBKG, CASP9
PI3K Signaling in B Lymphocytes	1.09	0.021	FOS, IKBKG, ATF5
Role of BRCA1 in DNA Damage Response	1.09	0.0282	CDKN1A, RBBP8
ATM Signaling	1.09	0.0303	GADD45B, CDKN1A
Protein Kinase A Signaling	1.08	0.0147	DUSP5, GYS1, DUSP4, PDE4B, PTP4A1, PTPRN
CD40 Signaling	1.05	0.0282	FOS, IKBKG
Estrogen-Dependent Breast Cancer Signaling	1.05	0.0274	FOS, HSD17B12
Purine Nucleotides De Novo Biosynthesis II	1.04	0.0238	GMPS
Angiopoietin Signaling	1.03	0.0267	IKBKG, CASP9
Cell Cycle: G1/S Checkpoint Regulation	1.02	0.0278	HDAC3, CDKN1A
Hypoxia Signaling in the Cardiovascular System	1.02	0.0294	CSNK1D, CDC34
JAK/Stat Signaling	1.01	0.0282	FOS, CDKN1A
IL-10 Signaling	0.995	0.0256	FOS, IKBKG
Remodeling of Epithelial Adherens Junctions	0.995	0.0286	ZYX, VCL
Neurotrophin/TRK Signaling	0.995	0.0263	FOS, BDNF
Chondroitin Sulfate Degradation (Metazoa)	0.977	0.0435	CD44
Small Cell Lung Cancer Signaling	0.963	0.0213	IKBKG, CASP9
Dermatan Sulfate Degradation (Metazoa)	0.949	0.0435	CD44
Mevalonate Pathway I	0.949	0.0345	IDI1
G伪q Signaling	0.946	0.0175	IKBKG, GYS1, RGS16
LPS-stimulated MAPK Signaling	0.943	0.0241	FOS, IKBKG
Granzyme B Signaling	0.923	0.0556	CASP9
Parkinson's Signaling	0.923	0.0526	CASP9
3-phosphoinositide Biosynthesis	0.921	0.0166	PPAPDC3, PTPRN, PI4KB
Aldosterone Signaling in Epithelial Cells	0.915	0.0178	DNAJB11, HSPA5, DNAJB5
HER-2 Signaling in Breast Cancer	0.915	0.0244	CASP9, CDKN1A
Regulation of IL-2 Expression in Activated and Anergic T Lymphocytes	0.887	0.0225	FOS, IKBKG
Cyclins and Cell Cycle Regulation	0.878	0.0208	HDAC3, CDKN1A
Cysteine Biosynthesis III (mammalia)	0.875	0.0323	CTH
Superpathway of Geranylgeranyldiphosphate Biosynthesis I (via Mevalonate)	0.853	0.027	IDI1
Prostate Cancer Signaling	0.853	0.0194	CASP9, CDKN1A
G-Protein Coupled Receptor Signaling	0.827	0.0145	IKBKG, RGS16, DUSP4, PDE4B
RANK Signaling in Osteoclasts	0.82	0.0206	FOS, IKBKG
Glucocorticoid Receptor Signaling	0.815	0.0134	FOS, IKBKG, CDKN1A, HSPA5
Apoptosis Signaling	0.812	0.02	IKBKG, CASP9
Role of NFAT in Regulation of the Immune Response	0.812	0.015	FOS, IKBKG, CSNK1D
Virus Entry via Endocytic Pathways	0.805	0.0198	TFRC, AP1B1
Polyamine Regulation in Colon Cancer	0.794	0.0333	OAZ1
UVA-Induced MAPK Signaling	0.789	0.0204	FOS, CASP9
VEGF Signaling	0.782	0.0183	EIF1, VCL
Maturity Onset Diabetes of Young (MODY) Signaling	0.777	0.0303	CACNA1C
IL-1 Signaling	0.775	0.0183	FOS, IKBKG
PPAR Signaling	0.767	0.0187	FOS, IKBKG
Salvage Pathways of Pyrimidine Ribonucleotides	0.76	0.0177	UPP1, CSNK1D
Tumoricidal Function of Hepatic Natural Killer Cells	0.76	0.037	CASP9
Estrogen-mediated S-phase Entry	0.76	0.0357	CDKN1A
IGF-1 Signaling	0.746	0.0187	FOS, CASP9
T Cell Receptor Signaling	0.746	0.0183	FOS, IKBKG
IL-17A Signaling in Gastric Cells	0.744	0.0357	FOS
Clathrin-mediated Endocytosis Signaling	0.742	0.0152	LDLR, TFRC, AP1B1
Amyotrophic Lateral Sclerosis Signaling	0.733	0.0159	CASP9, CACNA1C
Lipid Antigen Presentation by CD1	0.728	0.0333	AP1B1
Antiproliferative Role of TOB in T Cell Signaling	0.728	0.0385	CDC34
Neuropathic Pain Signaling In Dorsal Horn Neurons	0.726	0.0183	FOS, BDNF
HGF Signaling	0.726	0.018	FOS, CDKN1A
Telomerase Signaling	0.72	0.0189	HDAC3, CDKN1A
Superpathway of Inositol Phosphate Compounds	0.718	0.0128	PPAPDC3, PTPRN, PI4KB
D-myo-inositol (1,4,5)-Trisphosphate Biosynthesis	0.686	0.025	PI4KB
Pancreatic Adenocarcinoma Signaling	0.682	0.0156	CASP9, CDKN1A
Superpathway of Cholesterol Biosynthesis	0.673	0.0115	IDI1
4-1BB Signaling in T Lymphocytes	0.66	0.0278	IKBKG
Superpathway of Methionine Degradation	0.66	0.0154	CTH
CD28 Signaling in T Helper Cells	0.63	0.0147	FOS, IKBKG
PKC胃 Signaling in T Lymphocytes	0.63	0.0139	FOS, IKBKG
IL-6 Signaling	0.63	0.0161	FOS, IKBKG
tRNA Splicing	0.614	0.0217	PDE4B
Retinol Biosynthesis	0.614	0.0222	CES2
Role of Osteoblasts, Osteoclasts and Chondrocytes in Rheumatoid Arthritis	0.596	0.012	FOS, IKBKG, CASP9
D-myo-inositol (1,4,5,6)-Tetrakisphosphate Biosynthesis	0.594	0.0139	PPAPDC3, PTPRN
D-myo-inositol (3,4,5,6)-tetrakisphosphate Biosynthesis	0.594	0.0139	PPAPDC3, PTPRN
LPS/IL-1 Mediated Inhibition of RXR Function	0.593	0.0122	FABP5, CHST12, CES2
Estrogen Biosynthesis	0.583	0.0204	HSD17B12
Estrogen Receptor Signaling	0.574	0.0147	HDAC3, RBFOX2
Docosahexaenoic Acid (DHA) Signaling	0.574	0.02	CASP9
Cellular Effects of Sildenafil (Viagra)	0.565	0.0129	CACNA1C, PDE4B
Thyroid Cancer Signaling	0.564	0.0227	BDNF
Neuroprotective Role of THOP1 in Alzheimer's Disease	0.564	0.0182	SERPINA3
GNRH Signaling	0.56	0.0131	FOS, EGR1
eNOS Signaling	0.556	0.0129	CASP9, HSPA5
MIF Regulation of Innate Immunity	0.555	0.0192	FOS
Melanoma Signaling	0.546	0.02	CDKN1A
UVC-Induced MAPK Signaling	0.546	0.0227	FOS
IL-12 Signaling and Production in Macrophages	0.542	0.0127	FOS, IKBKG
Molecular Mechanisms of Cancer	0.542	0.0103	FOS, CASP9, CDKN1A, PSEN2
Dermatan Sulfate Biosynthesis (Late Stages)	0.538	0.0208	CHST12
Cardiac 尾-adrenergic Signaling	0.538	0.0127	CACNA1C, PDE4B
Role of RIG1-like Receptors in Antiviral Innate Immunity	0.529	0.0204	IKBKG
Cell Cycle: G2/M DNA Damage Checkpoint Regulation	0.529	0.0204	CDKN1A
Relaxin Signaling	0.529	0.0122	FOS, PDE4B
Aryl Hydrocarbon Receptor Signaling	0.516	0.0117	FOS, CDKN1A
D-myo-inositol-5-phosphate Metabolism	0.516	0.0123	PPAPDC3, PTPRN
3-phosphoinositide Degradation	0.516	0.0123	PPAPDC3, PTPRN
Chondroitin Sulfate Biosynthesis (Late Stages)	0.513	0.0182	CHST12
GABA Receptor Signaling	0.506	0.0179	AP1B1
Epithelial Adherens Junction Signaling	0.492	0.013	ZYX, VCL
Heparan Sulfate Biosynthesis (Late Stages)	0.484	0.0161	CHST12
Endometrial Cancer Signaling	0.47	0.0167	CASP9
Primary Immunodeficiency Signaling	0.47	0.0156	IKBKG
Tight Junction Signaling	0.466	0.012	FOS, VCL
CXCR4 Signaling	0.466	0.0115	FOS, EGR1
UVB-Induced MAPK Signaling	0.463	0.0172	FOS
IL-2 Signaling	0.463	0.0164	FOS
Thrombopoietin Signaling	0.45	0.0156	FOS
Role of CHK Proteins in Cell Cycle Checkpoint Control	0.45	0.0169	CDKN1A
Nur77 Signaling in T Lymphocytes	0.45	0.0156	CASP9
Chondroitin Sulfate Biosynthesis	0.45	0.0139	CHST12
B Cell Receptor Signaling	0.444	0.0114	IKBKG, EGR1
EGF Signaling	0.444	0.0156	FOS
Dermatan Sulfate Biosynthesis	0.438	0.0137	CHST12
Regulation of Cellular Mechanics by Calpain Protease	0.438	0.0137	VCL
Myc Mediated Apoptosis Signaling	0.432	0.0159	CASP9
Glioma Invasiveness Signaling	0.432	0.0152	CD44
Heparan Sulfate Biosynthesis	0.432	0.0133	CHST12
Dopamine-DARPP32 Feedback in cAMP Signaling	0.431	0.0107	CSNK1D, CACNA1C
TREM1 Signaling	0.426	0.0133	CD83
ErbB4 Signaling	0.42	0.0145	PSEN2
Wnt/尾-catenin Signaling	0.405	0.0114	CSNK1D, CD44
Activation of IRF by Cytosolic Pattern Recognition Receptors	0.404	0.0135	IKBKG
Endothelin-1 Signaling	0.402	0.0104	FOS, CASP9
Antiproliferative Role of Somatostatin Receptor 2	0.399	0.0139	CDKN1A
ERK5 Signaling	0.399	0.0147	FOS
IL-17A Signaling in Airway Cells	0.399	0.0132	IKBKG
Non-Small Cell Lung Cancer Signaling	0.393	0.012	CASP9
Role of PI3K/AKT Signaling in the Pathogenesis of Influenza	0.393	0.0132	CASP9
Pyridoxal 5'-phosphate Salvage Pathway	0.388	0.0132	CSNK1D
Dendritic Cell Maturation	0.384	0.00948	IKBKG, CD83
PXR/RXR Activation	0.383	0.0109	CES2
Erythropoietin Signaling	0.383	0.0127	FOS
Retinoic acid Mediated Apoptosis Signaling	0.383	0.0137	CASP9
Production of Nitric Oxide and Reactive Oxygen Species in Macrophages	0.381	0.00943	FOS, IKBKG
GDNF Family Ligand-Receptor Interactions	0.379	0.0132	FOS
Calcium Signaling	0.378	0.00922	HDAC3, TPM1
Regulation of the Epithelial-Mesenchymal Transition Pathway	0.376	0.0102	EGR1, PSEN2
Growth Hormone Signaling	0.374	0.0128	FOS
Chemokine Signaling	0.374	0.0133	FOS
CCR5 Signaling in Macrophages	0.369	0.0103	FOS
Renal Cell Carcinoma Signaling	0.369	0.0127	FOS
EIF2 Signaling	0.367	0.00995	EIF1, PPP1R15A
IL-3 Signaling	0.364	0.0133	FOS
IL-8 Signaling	0.359	0.00889	FOS, IKBKG
ERK/MAPK Signaling	0.357	0.00948	FOS, DUSP4
Prolactin Signaling	0.356	0.0119	FOS
STAT3 Pathway	0.356	0.0125	CDKN1A
NF-魏B Activation by Viruses	0.351	0.012	IKBKG
VEGF Family Ligand-Receptor Interactions	0.343	0.0114	FOS
PDGF Signaling	0.339	0.0116	FOS
VDR/RXR Activation	0.334	0.0114	CDKN1A
Integrin Signaling	0.334	0.00962	ZYX, VCL
Leukocyte Extravasation Signaling	0.331	0.00952	CD44, VCL
Role of Wnt/GSK-3尾 Signaling in the Pathogenesis of Influenza	0.331	0.012	CSNK1D
Ceramide Signaling	0.327	0.011	FOS
Cytotoxic T Lymphocyte-mediated Apoptosis of Target Cells	0.323	0.0114	CASP9
ErbB Signaling	0.308	0.0111	FOS
FAK Signaling	0.301	0.00943	VCL
TGF-尾 Signaling	0.301	0.0106	FOS
Neuregulin Signaling	0.297	0.00962	ERRFI1
伪-Adrenergic Signaling	0.297	0.00917	GYS1
CTLA4 Signaling in Cytotoxic T Lymphocytes	0.297	0.0104	AP1B1
Bladder Cancer Signaling	0.294	0.0103	CDKN1A
Crosstalk between Dendritic Cells and Natural Killer Cells	0.291	0.00943	CD83
Communication between Innate and Adaptive Immune Cells	0.287	0.00893	CD83
cAMP-mediated signaling	0.282	0.00885	DUSP4, PDE4B
HMGB1 Signaling	0.281	0.00917	FOS
Glioma Signaling	0.275	0.00885	CDKN1A
SAPK/JNK Signaling	0.275	0.00952	DUSP4
Antioxidant Action of Vitamin C	0.269	0.00901	IKBKG
Cholecystokinin/Gastrin-mediated Signaling	0.257	0.00943	FOS
Paxillin Signaling	0.257	0.00855	VCL
Nitric Oxide Signaling in the Cardiovascular System	0.257	0.008	CACNA1C
Rac Signaling	0.249	0.00781	CD44
Colorectal Cancer Metastasis Signaling	0.241	0.00746	FOS, CASP9
iCOS-iCOSL Signaling in T Helper Cells	0.241	0.00794	IKBKG
NGF Signaling	0.241	0.0082	IKBKG
Oxidative Phosphorylation	0.239	0.00833	NDUFA6
Renin-Angiotensin Signaling	0.236	0.00794	FOS
Sphingosine-1-phosphate Signaling	0.233	0.00813	CASP9
Role of Tissue Factor in Cancer	0.231	0.00769	EGR1
Type II Diabetes Mellitus Signaling	0.219	0.00585	IKBKG
14-3-3-mediated Signaling	0.217	0.00826	FOS
G伪12/13 Signaling	0.215	0.00787	IKBKG
p38 MAPK Signaling	0.215	0.00833	DDIT3
Sperm Motility	0.213	0.00694	PDE4B
Synaptic Long Term Potentiation	0.21	0.00769	CACNA1C
LXR/RXR Activation	0.208	0.00719	LDLR
P2Y Purigenic Receptor Signaling Pathway	0.206	0.00694	FOS
